# Supplementary material for: The chemosensory receptors of codling moth Cydia pomonella–expression in larvae and adults
Source: Sci Rep. 2016 Mar 23;6:23518. doi: 10.1038/srep23518 (PMC4804390; doi:10.1038/srep23518)
Supplement: Supplementary Data S1 [file srep23518-s2.xls]

## Sheet: Bioinformatics Information
Samples	Raw Read 1	RawRead 2	Filtered Reads 1 Pair	Filtered Reads 1 unpair	Filtered Reads 2 pair	Filtered Reads 2 unpair	Total Unpaired
										Total paired reads before filtering
Male Antennae	63240161	63240161	60928005	2312038	60928005	67	2312105	63240110		165694192
Female Antennae	54158818	54158818	51395033	2763695	51395033	62	2763757	54158790
Larval Head	48295213	48295213	46899183	1395900	46899183	66	1395966	48295149		Total paired reads after filtering
										159222221
	# Sequences	# g level clusters	mean sequence length	N50	Min Len	Max Len	Seq > 1kb	CEGMA Sequences
Trinity.fasta	152890	108218	712.94	1103	201	45124	30326	454/457		Total paired plus unpaired reads after filtering
(after redundancy removal)										165694049
Trinity98.fasta	145710	108181	675.44	1019	201	45124	26135	454/457
										Total unpaired reads after filtering
										6471828

## Sheet: Reads Summary
Sample	Raw Read Pairs	Filtered Read Pairs	Filtered Unpaired Reads
Male Antennae	63240161	60928005	2312105
Female Antennae	54158818	51395033	2763757
Larval Head	48295213	46899183	1395966
Total	165694192	159222221	6471828
