# Supplementary material for: The chemosensory receptors of codling moth Cydia pomonella–expression in larvae and adults
Source: Sci Rep. 2016 Mar 23;6:23518. doi: 10.1038/srep23518 (PMC4804390; doi:10.1038/srep23518)
Supplement: Supplementary Data S2 [file srep23518-s3.xls]

## Sheet: Male Antennae
sequence ID	blastx Best Blast Hit	blastx e-value	blast xpercent identical	FPKM Expression Values	Gene Category€
c55899_g1	odorant binding protein [Chilo suppressalis]	2e-60	68.66	37519.3	odorant binding protein
c108470_g5	odorant binding protein [Chilo suppressalis]	6e-49	66.38	35521.9	odorant binding protein
c98493_g5	Cydia pomonella mitochondrion, complete genome¶	0¶	97.43¶	27811.6	mitochondrial
c98493_g4	cytochrome c oxidase subunit I, partial (mitochondrion) [Cydia pomonella]	0	90.3	23745.6	mitochondrial
c108071_g7	takeout-like protein 1 [Epiphyas postvittana]	9e-104	67.36	20046.1	juvenile hormone binding protein
c105132_g1	No Blast Hit	N/A	N/A	16397.5	unknown
c98513_g7	pheromone-binding protein, partial [Lobesia botrana]	4e-57	66.2	15691.8	odorant binding protein
c86617_g1	CSP6 [Helicoverpa armigera]*	7e-57	70.25	12461.6	chemosensory protein
c98788_g3	glutathione S-transferase [Amyelois transitella]	8e-123	73.06	11838.4	cellular metabolism
c88415_g1	cytochrome c oxidase subunit III (mitochondrion) [Grapholita molesta]	2e-97	87.79	10820.4	mitochondrial
c76678_g1	cytochrome c oxidase subunit II, partial (mitochondrion) [Cydia pomonella]	7e-71	92.31	10053.2	mitochondrial
c86865_g1	chemosensory protein [Grapholita molesta]	1e-81	92.91	8789.9	chemosensory protein
c102519_g1	No Blast Hit	N/A	N/A	8290.88	unknown
c97609_g2	diapausin precursor [Spodoptera litura]	3e-10	76.92	7626.08	immune function
c73734_g1	odorant binding protein 5 [Argyresthia conjugella]	3e-72	74.48	7449.95	odorant binding protein
c99008_g1	hypothetical protein KGM_16530 [Danaus plexippus]	4e-12	53.95	5456.85	unknown
c104719_g1	ecdysteroid 22-kinase [Danaus plexippus]*	2e-88	40.21	5432.83	hormonal modulation
c73582_g2	odorant-binding protein 1 [Cnaphalocrocis medinalis]	7e-70	80.16	5396.95	odorant binding protein
c105800_g3	putative chemosensory protein [Sesamia inferens]	2e-49	80	5357.87	chemosensory protein
c98452_g1	putative chemosensory protein [Sesamia inferens]	2e-59	73.44	5349.14	chemosensory protein
c108674_g2	pheromone binding protein 2 [Cydia pomonella]	8e-106	100	5179.43	odorant binding protein
c95685_g1	cytochrome b (mitochondrion) [Retinia pseudotsugaicola]	0	89.5	4542.76	mitochondrial
c108674_g1	No Blast Hit	N/A	N/A	4498.73	unknown
c98997_g3	general odorant binding protein 2 [Cydia pomonella]	2e-99	99.38	4300.97	odorant binding protein
c100149_g1	juvenile hormone binding protein an-0921 precursor [Bombyx mori]	8e-80	48.18	4216.33	juvenile hormone binding protein
c103748_g1	TPA_exp: ubiquitin [Amblyomma variegatum]	6e-101	100	3458.91	cellular signaling
c35979_g1	hypothetical protein OXYTRI_13058 [Oxytricha trifallax]	5e-51	58.39	3277.76	unknown
c107546_g8	No Blast Hit	N/A	N/A	3169.13	unknown
c96999_g1	CSP2 [Helicoverpa armigera]	6e-47	62.18	3026.42	chemosensory protein
c66906_g1	odorant binding protein 6 [Argyresthia conjugella]	3e-63	68.42	2845.95	odorant binding protein
c94397_g1	small heat shock protein [Spodoptera litura]	3e-81	65.02	2840.1	molecular chaperone
c100776_g2	No Blast Hit	N/A	N/A	2748.7	unknown
c108500_g1	cytochrome P450 [Helicoverpa armigera]	0	61.94	2542.02	metabolic enzyme
c103127_g2	ecdysteroid 22-kinase [Danaus plexippus]*	2e-93	39.04	2502.44	hormonal modulation
c86734_g1	No Blast Hit	N/A	N/A	2423.47	unknown
c96418_g1	NADH dehydrogenase subunit 1 (mitochondrion) [Grapholita molesta]	8e-121	87.91	2418.73	mitochondrial
c69390_g1	calcyphosphine isoform 1 [Danaus plexippus]	1e-127	73.17	2387.83	calcium signaling
c94987_g1	CYP4G90 [Chilo suppressalis]	0	89.26	2228.54	metabolic enzyme
c76911_g1	Ribosomal protein S17 [Plutella xylostella]	5e-72	99.2	2018.25	ribosomal protein
c64198_g1	PREDICTED: ubiquitin-60S ribosomal protein L40-like isoform 2 [Apis florea]*	1e-37	100	1997.86	ribosomal protein
c103124_g2	3-hydroxybutyrate dehydrogenase type 2 [Anopheles darlingi]*	6e-46	41.43	1966.93	metabolic enzyme
c107810_g3	sensory neuron membrane protein 2 [Ostrinia nubilalis]	0	68.28	1953.2	cheomosensory reception
c99259_g1	heat shock protein 70 cognate-1 [Melitaea cinxia]	0	97.88	1924.09	molecular chaperone
c60883_g1	UNKNOWN [Stylonychia lemnae]	3e-95	61.16	1873.06	unknown
c92830_g1	glutathione S-transferase epsilon 3 [Bombyx mori]	1e-87	57.55	1800.1	cellular metabolism
c101018_g2	juvenile hormone binding protein an-0147 precursor [Bombyx mori]	4e-102	54.92	1764.86	juvenile hormone binding protein
c108637_g7	Mod(mdg4)-heS00531 [Bombyx mori]	8e-60	88.73	1748.96	chromatin regulator
c103271_g1	takeout-like protein 4 [Epiphyas postvittana]	2e-129	84.28	1630.1	juvenile hormone binding protein
c122313_g1	ribosomal protein L9 [Euphydryas aurinia]	4e-134	99.47	1515.98	ribosomal protein
c98513_g11	No Blast Hit	N/A	N/A	1506.99	unknown
	* 2nd/3rd best hit indicated - because top hit(s) were unknown/hypothetical
	¶ informative blast results inferred from blastn, but not blastx, blast metrics are reflective of blastn results
	€ category classification informed by uniprot

## Sheet: Female Antennae
sequence ID	blastx Best Blast Hit	blastx e-value	blast xpercent identical	FPKM Expression Values	Gene Category€
c98493_g5	Cydia pomonella mitochondrion, complete genome¶	0¶	97.43¶	47148.8	mitochondrial
c98493_g4	cytochrome c oxidase subunit I, partial (mitochondrion) [Cydia pomonella]	0	90.3	35659.4	mitochondrial
c108071_g7	takeout-like protein 1 [Epiphyas postvittana]	9e-104	67.36	20497.3	juvenile hormone binding protein
c88415_g1	cytochrome c oxidase subunit III (mitochondrion) [Grapholita molesta]	2e-97	87.79	17070.7	mitochondrial
c76678_g1	cytochrome c oxidase subunit II, partial (mitochondrion) [Cydia pomonella]	7e-71	92.31	14382.6	mitochondrial
c73734_g1	odorant binding protein 5 [Argyresthia conjugella]	3e-72	74.48	12339.1	odorant binding protein
c108674_g1	No Blast Hit	N/A	N/A	12269.8	unknown
c73582_g2	odorant-binding protein 1 [Cnaphalocrocis medinalis]	7e-70	80.16	11588.8	odorant binding protein
c108674_g2	pheromone binding protein 2 [Cydia pomonella]	9e-105	100	10935.3	odorant binding protein
c86617_g1	CSP6 [Helicoverpa armigera]*	7e-57	70.25	9949.35	chemosensory protein
c105132_g1	No Blast Hit	N/A	N/A	9208.54	unknown
c98997_g3	general odorant binding protein 2 [Cydia pomonella]	2e-99	99.38	8683.78	odorant binding protein
c100149_g1	juvenile hormone binding protein an-0921 precursor [Bombyx mori]	8e-80	48.18	7838.56	juvenile hormone binding protein
c95685_g1	cytochrome b (mitochondrion) [Retinia pseudotsugaicola]	0	89.5	7227.38	mitochondrial
c97609_g2	diapausin precursor [Spodoptera litura]	3e-10	76.92	7080.72	immune function
c55899_g1	odorant binding protein [Chilo suppressalis]	2e-60	68.66	6306.44	odorant binding protein
c99008_g1	hypothetical protein KGM_16530 [Danaus plexippus]	4e-12	53.95	6004.59	unknown
c102519_g1	No Blast Hit	N/A	N/A	5486.1	unknown
c86865_g1	chemosensory protein [Grapholita molesta]	1e-81	92.91	5170.28	chemosensory protein
c105800_g3	putative chemosensory protein [Sesamia inferens]	2e-49	80	5116.01	chemosensory protein
c66906_g1	odorant binding protein 6 [Argyresthia conjugella]	3e-63	68.42	4699.51	odorant binding protein
c98788_g3	glutathione S-transferase [Amyelois transitella]	8e-123	73.06	4268.5	cellular metabolism
c108470_g5	odorant binding protein [Chilo suppressalis]	6e-49	66.38	3845.82	odorant binding protein
c96418_g1	NADH dehydrogenase subunit 1 (mitochondrion) [Grapholita molesta]	8e-121	87.91	3664.89	mitochondrial
c104719_g1	ecdysteroid 22-kinase [Danaus plexippus]*	2e-88	40.21	3584.01	metabolic enzyme
c103159_g3	odorant binding protein [Chilo suppressalis]	1e-49	71.88	3405.9	odorant binding protein
c103748_g1	TPA_exp: ubiquitin [Amblyomma variegatum]	6e-101	100	3308.21	cellular signaling
c100981_g1	pheromone-binding protein 3 [Grapholita molesta]	3e-91	86.59	2994.01	odorant binding protein
c35979_g1	hypothetical protein OXYTRI_13058 [Oxytricha trifallax]	5e-51	58.39	2992.08	unknown
c96999_g1	CSP2 [Helicoverpa armigera]	6e-47	62.18	2930.02	chemosensory protein
c100776_g2	No Blast Hit	N/A	N/A	2906.77	unknown
c103127_g2	ecdysteroid 22-kinase [Danaus plexippus]	2e-93	39.04	2864.08	hormonal modulation
c108500_g1	cytochrome P450 [Helicoverpa armigera]	0	61.94	2732.09	metabolic enzyme
c98452_g1	putative chemosensory protein [Sesamia inferens]	2e-59	73.44	2610.24	chemosensory protein
c103271_g1	takeout-like protein 4 [Epiphyas postvittana]*	2e-129	84.28	2537.49	juvenile hormone binding protein
c86734_g1	No Blast Hit	N/A	N/A	2520.76	unknown
c95395_g1	NADH dehydrogenase subunit 4 (mitochondrion) [Cydia pomonella]	3e-163	81.45	2402.46	mitochondrial
c107546_g8	No Blast Hit	N/A	N/A	2282.9	unknown
c103124_g2	3-hydroxybutyrate dehydrogenase type 2 [Anopheles darlingi]*	6e-46	41.43	2046.71	metabolic enzyme
c94987_g1	CYP4G90 [Chilo suppressalis]	0	89.26	1995.02	metabolic enzyme
c108637_g7	Mod(mdg4)-heS00531 [Bombyx mori]	8e-60	88.73	1884.4	chromatin regulator
c64198_g1	PREDICTED: ubiquitin-60S ribosomal protein L40-like isoform 2 [Apis florea]*	1e-37	100	1787.38	ribosomal protein
c94397_g1	small heat shock protein [Spodoptera litura]	3e-81	65.02	1717.28	chaperone protein
c75098_g1	odorant-binding protein 2 [Cnaphalocrocis medinalis]	4e-63	72.93	1664.02	odorant binding protein
c69390_g1	calcyphosphine isoform 1 [Danaus plexippus]	1e-127	73.17	1652.61	metabolic enzyme
c98493_g6	NADH dehydrogenase subunit 2 (mitochondrion) [Cydia pomonella]	2e-58	83.72	1540.52	mitochondrial
c60883_g1	UNKNOWN [Stylonychia lemnae]	3e-95	61.16	1489.98	unknown
c69482_g1	No Blast Hit	N/A	N/A	1489.5	unknown
c57772_g1	No Blast Hit	N/A	N/A	1482.58	unknown
c61905_g1	No Blast Hit	N/A	N/A	1459.41	unknown
	* 2nd/3rd best hit indicated - because top hit(s) were unknown/hypothetical
	¶ informative blast results inferred from blastn, but not blastx, blast metrics are reflective of blastn results
	€ category classification informed by uniprot

## Sheet: Larval Heads
sequence ID	blastx Best Blast Hit	blastx e-value	blast xpercent identical	FPKM Expression Values	Gene Category€
c98493_g5	Cydia pomonella mitochondrion, complete genome¶	0	97.43	95063.1	mitochondrial
c98493_g4	cytochrome c oxidase subunit I, partial (mitochondrion) [Cydia pomonella]	0	90.3	48926.7	mitochondrial
c88415_g1	cytochrome c oxidase subunit III (mitochondrion) [Grapholita molesta]	2e-97	87.79	21531.7	mitochondrial
c76678_g1	cytochrome c oxidase subunit II, partial (mitochondrion) [Cydia pomonella]	7e-71	92.31	18709.1	mitochondrial
c73836_g1	troponin I transcript variant A [Bombyx mandarina]	3e-82	94.68	13650.7	muscle protein
c95685_g1	cytochrome b (mitochondrion) [Retinia pseudotsugaicola]	0	89.5	12013.9	mitochondrial
c87271_g1	troponin C [Papilio polytes]	7e-99	98.68	7316.04	muscle protein
c81976_g1	actin, partial [Zygaena filipendulae]	0	97.74	6591.75	cellular function
c20310_g1	muscle LIM protein [Epiblema scudderiana]	9e-38	87.23	5922.88	muscle protein
c35979_g1	Cacoecimorpha pronubana partial 18S rRNA gene, specimen voucher Z005994¶	0	98.61	5919.85	ribosomal RNA
c76911_g1	Ribosomal protein S17 [Plutella xylostella]	5e-72	99.2	5310.09	ribosomal protein
c122313_g1	ribosomal protein L9 [Euphydryas aurinia]	4e-134	99.47	4402.59	ribosomal protein
c86764_g1	PREDICTED: myophilin-like [Bombyx mori]	2e-109	90.53	4221.78	muscle protein
c94802_g2	arginine kinase [Helicoverpa armigera]	0	96.9	4208.88	metabolic enzyme
c96418_g1	NADH dehydrogenase subunit 1 (mitochondrion) [Grapholita molesta]	8e-121	87.91	4005.42	mitochondrial
c64198_g1	PREDICTED: ubiquitin-60S ribosomal protein L40-like isoform 2 [Apis florea]*	1e-37	100	3949.22	ribosomal protein
c119657_g1	ribosomal protein S15A [Bombyx mori]	1e-87	100	3782.77	ribosomal protein
c57833_g1	ribosomal protein S11 isoform 1 [Bombyx mori]	5e-93	99.26	3755.96	ribosomal protein
c122309_g1	ribosomal protein L27A [Euphydryas aurinia]	6e-75	99.32	3705.5	ribosomal protein
c67127_g1	ribosomal protein S18 [Bombyx mori]	2e-93	100	3645.78	ribosomal protein
c95395_g1	NADH dehydrogenase subunit 4 (mitochondrion) [Cydia pomonella]	3e-163	81.45	3604.25	mitochondrial
c119648_g1	ribosomal protein L35 [Euphydryas aurinia]	4e-64	97.56	3494.73	ribosomal protein
c1110_g1	No Blast Hit	N/A	N/A	3162.75	unknown
c36827_g1	RecName: Full=ATP synthase lipid-binding protein, mitochondrial; AltName: Full=ATPase protein 9; AltName: Full=ATPase subunit c; Flags: Precursor [Manduca sexta]	1e-35	92.86	3118.41	mitochondrial
c61258_g1	ribosomal protein L29 [Papilio xuthus]	5e-31	96.49	2923.67	ribosomal protein
c39686_g1	RecName: Full=60S ribosomal protein L28 [Spodoptera frugiperda]	2e-76	93.65	2839.14	ribosomal protein
c103748_g1	TPA_exp: ubiquitin [Amblyomma variegatum]*	2e-37	86.84	2815.25	intercellular signaling
c98493_g1	hypothetical protein X777_10552 [Cerapachys biroi]	4e-09	80.65	2814.48	unknown
c66511_g1	RecName: Full=40S ribosomal protein S29 [Spodoptera frugiperda]	5e-32	98.21	2812.81	ribosomal protein
c91839_g1	adenine nucleotide translocase [Antheraea pernyi]*	0	94.33	2729.91	mitochondrial
c93198_g1	troponin T transcript variant B [Bombyx mandarina]	5e-160	92.09	2713.03	muscle protein
c60883_g1	Papilio xuthus genes for 18S rRNA, ITS1, 5.8S rRNA, ITS2, 28S rRNA, complete sequence¶	0	92.96	2708.58	ribosomal RNA
c90724_g1	hypothetical protein KGM_16521 [Danaus plexippus]*	4e-36	79.22	2706.47	unknown
c80543_g2	PREDICTED: myosin light chain alkali-like isoform X2 [Bombyx mori]	1e-65	90.67	2687.47	muscle protein
c71918_g1	ribosomal protein 1 [Lonomia obliqua]	2e-70	98.13	2660.98	ribosomal protein
c52954_g1	RecName: Full=40S ribosomal protein S13 [Spodoptera frugiperda]	4e-98	100	2608.24	ribosomal protein
c63783_g1	ribosomal protein L30 [Manduca sexta]	2e-31	98.28	2423.02	ribosomal protein
c97609_g2	diapausin precursor [Spodoptera litura]	1e-09	76.92	2404.19	immune function
c109150_g1	RecName: Full=60S ribosomal protein L24 [Spodoptera frugiperda]	2e-60	98.06	2388.07	ribosomal protein
c72754_g1	ribosomal protein L26 [Manduca sexta]	5e-77	99.27	2303.75	ribosomal protein
c111743_g1	ribosomal protein L39 [Danaus plexippus]	5e-30	79.73	2302.66	ribosomal protein
c122332_g1	ribosomal protein L5 [Manduca sexta]	7e-174	89.97	2238.25	ribosomal protein
c62892_g1	ribosomal protein L31 [Manduca sexta]	2e-74	98.39	2109.25	ribosomal protein
c98493_g6	NADH dehydrogenase subunit 2 (mitochondrion) [Cydia pomonella]	2e-58	83.72	2103.66	mitochondrial
c76159_g1	No Blast Hit	N/A	N/A	2089.68	unknown
c97094_g1	NADH dehydrogenase subunit 5 (mitochondrion) [Cydia pomonella]	0	86.35	2062.94	mitochondrial
c97110_g1	PREDICTED: cytochrome b-c1 complex subunit 9-like [Bombyx mori]*	8e-21	76.36	2039.87	mitochondrial
c97815_g2	tropomyosin-2 isoform 1 [Bombyx mori]	1e-105	91.6	2015.71	muscle protein
c93585_g1	myofilin isoform B [Bombyx mandarina]*	2e-118	90.05	2007.57	muscle protein
c10980_g1	ribosomal protein L11 [Heliconius melpomene cythera]	2e-119	96.91	2004.62	ribosomal protein
	* 2nd best hit indicated - because top hit(s) were unknown/hypothetical
	¶ informative blast results inferred from blastn, but not blastx, blast metrics are reflective of blastn results
	€ category classification informed by uniprot
