# Supplementary material for: The chemosensory receptors of codling moth Cydia pomonella–expression in larvae and adults
Source: Sci Rep. 2016 Mar 23;6:23518. doi: 10.1038/srep23518 (PMC4804390; doi:10.1038/srep23518)
Supplement: Supplementary Data S7 [file srep23518-s4.xls]

## Sheet: Sheet1
Sequence ID	Forward Primer	Reverse Primer	Expected PCR Amplicon Size (base pairs)	% nucleotide identity between transcriptome sequence and sequenced clone (if available)
Full Length ORF Primers
CpomOR1	ATGTCTTTGAAAAGCCGTGT	TTACCCCTCAGCAGCGAAAG	1287
CpomOR2a.1	ATGATTTTAAAACAAGTGTTTGATG	TTATCGCTCCCCAGCTAAA	1278
CpomOR2a.2	GCCACCATGATTATAAAACAAGTGTATGATGTTTTG	GAATTTCGTTCAGTCCCATCAGATTTATC	1308
CpomOR2b	GCCACCATGATTTTAAACCAAGTGTATGATGTTTTG	CCCACTCCCGTTTGATTTATCG	1300
CpomOR2c	GCCACCATGAATCAAGTGTACGAAGTTTTGAAG	GGATGTTTTCGCTCCTACTTGATTTATCG	1301
CpomOR3	CACCATGTTTAGTTATGAAAATGAAGACAGCC	TCAAGTCATTTCTTCAGTAGAGGTCACC	1281
CpomOR5	ATGGCTCCACCACGAGTG	CTACTGCTCAGCAGATTCAG	1281	99.22
CpomOR6a	ATGCAGACAAAAAGGCAAACC	TTAGTCTGCGAATGTGGCTA	1248	99.52
CpomOR6b	ATGCAGACAAAAAGGCAAACC	TCACGTCGATAACCATCCAT	1239	99.19
CpomOR21	ATGGACACGCCTGAAAGGC	AGCAGTATGCACACGGAGC	1058
CpomOR22	ATGGGATTGGATATGAAGTTCG	TCATTCTATACTAGATTTCAACATAAC	1275
CpomOR30	TGGTTTACACCTACAGATACA	TTAAGCCCAAGCTGCGTTCA	1224	99.5
CpomOR31	ATGTCGAAAATACTTGATGAG	CTAAGCCCAAGCTGCGTTC	1203
CpomOR39	ATGGAGACGTTGGATAAGTTCG	TTACTCCATCGTTGATCGCAAA	1215	98.52
CpomOR41	ATGGATGTTCGATTTGACAAT	TCAGTTATAAGCCGCGTTCA	1170	99.31
CpomOR71	ATGGTCCATTTAAAAAATGTATCC	TTATTTATAAACATTTAAAAGAAG	1299	99.46
CpomORco	ATGATGGGTAAAGTGAAATCTCAG	CTACTTCAGTTGTACTAACACCAT	1422
CpomGR1.1	CATCATGGGCGTCATGCCCATAATG	CCGTTTACCACCACGTGGTCAG	1220
CpomGR1.2	CATGGGCGTCATGCCCATAATG	CTTCGTCTTCATATTCCTCATCAGG	1163
RACE PCR Primers
CpomOR2a.1 5' RACE 1	GGCTCAACTGCAATTCGTGCTGACG
CpomOR2a.1 5'RACE 2	GAAATCGATTAGCGGCCATTTTGTCTACG
CpomOR2a.2 5'RACE 1	GAATTTCGTTCAGTCCCATC
CpomOR2a.2 5'RACE 2	GTCTAAGTACCCTCAACACTAGCC
CpomOR2b 5'RACE 1	CTACCAAAATGAAATTCTTGCC
CpomOR2b 5'RACE 2	GTGTCGAAACCCAAACCTAC
CpomOR2c 5'RACE 1	GGATGTTTTCGCTCCTACT
CpomOR2c 5'RACE 2	GTCGACATGTCGATAATCC
