# Supplementary material for: The chemosensory receptors of codling moth Cydia pomonella–expression in larvae and adults
Source: Sci Rep. 2016 Mar 23;6:23518. doi: 10.1038/srep23518 (PMC4804390; doi:10.1038/srep23518)
Supplement: Supplementary Data S12 [file srep23518-s5.xls]

## Sheet: Sheet1
Annotated OR	Male Antennae FPKM	Female Antennae FPKM	Larval Head FPKM	Identified in Larval Heads Transcriptome
CpomOrco	987.83	785.91	4.8	YES
CpomOR1	1129.88	15.2	0.14
CpomOR2	19.17	5.4	0
CpomOR3	67.28	105.54	0	YES
CpomOR4	7.83	12.81	0
CpomOR5	11.29	0.22	0.03
CpomOR6	83.68	1.3	0.08
CpomOR7	13.35	0.41	0
CpomOR8	15.27	22.16	0
CpomOR9	0.51	0.87	0.03
CpomOR10	25.41	39.36	0
CpomOR11	4.22	7.35	3.67	YES
CpomOR12	11.75	20.27	1.07
CpomOR13	37.04	96.59	0.61	YES
CpomOR14	16.32	23.75	0
CpomOR15	17.75	22.72	0
CpomOR16	7.42	14.38	0.1
CpomOR18	40.39	61.08	4.39	YES
CpomOR19	2.06	9.6	0.17
CpomOR20	26.27	32.85	0.03
CpomOR21	0.07	37.2	0
CpomOR22	0.19	53.75	0
CpomOR25	8.41	14.6	0
CpomOR26	6.59	11.38	0.09
CpomOR27	12.14	18.76	0.08
CpomOR28	24.59	23.15	0.09	YES
CpomOR29	27.99	43.36	0.11
CpomOR30	0.36	24.67	0
CpomOR31	13.15	0.66	0.06
CpomOR32	14	25.59	1.35	YES
CpomOR35	8.6	18.94	0.03
CpomOR37	2.31	3.51	0
CpomOR38	1.47	2.16	0.11
CpomOR39	18.09	23.44	0.58	YES
CpomOR40	43.37	78.65	0.02
CpomOR41	0.1	38.64	0
CpomOR42	15.7	21.1	0.61	YES
CpomOR44	7.97	9.55	0.53	YES
CpomOR46	13.65	9.37	0.21
CpomOR47	17.88	28.11	0.1
CpomOR49	21.34	34.15	0.48	YES
CpomOR53	35.44	45.12	0.15	YES
CpomOR54	14.87	16.32	0.06
CpomOR56	3.88	8.49	0
CpomOR57	8.76	11.4	0.64
CpomOR58	22.76	37.54	0
CpomOR59	7.36	12.43	0.32
CpomOR60	9.42	12.06	0
CpomOR61	42.26	44.09	0
CpomOR62	21.28	18.56	0.03
CpomOR63	11.86	19.71	0.06
CpomOR64	38.07	43.14	4.67	YES
CpomOR65	23.82	31.19	0
CpomOR66	3.32	5.27	0.32
CpomOR67	13.42	23.49	0
CpomOR68	26.09	45.95	0.2	YES
CpomOR71	0.03	1.52	3.9	YES
CpomOR72	49.22	77.98	0.18	YES
