# Supplementary material for: The chemosensory receptors of codling moth Cydia pomonella–expression in larvae and adults
Source: Sci Rep. 2016 Mar 23;6:23518. doi: 10.1038/srep23518 (PMC4804390; doi:10.1038/srep23518)
Supplement: Supplementary Data S16 [file srep23518-s6.xls]

## Sheet: Sheet1
Annotated GR	Male Antennae FPKM	Female Antennae FPKM	Larval Head FPKM	Identified in Larval Heads Transcriptome
CpomGR1	3.82	4.94	0	YES
CpomGR2	2.09	0.73	0.38
CpomGR3	3.08	1.03	2.73	YES
CpomGR4	3.37	1.79	0.75	YES
CpomGR6	0.9	0.16	0.4
CpomGR8	30.86	29.91	0.67	YES
CpomGR9	12.56	10.7	0.23
CpomGR10	3.62	0.47	0	YES
CpomGR29	1.72	1.98	0.25
CpomGR30	1.08	3.63	0.17
CpomGR55	0.06	0.26	0.87	YES
CpomGR58	0.75	1.57	1.52	YES
CpomGR60	0.87	0.73	0
CpomGR61	1.94	2.53	0.75	YES
CpomGR63	2.43	4.25	0.03
CpomGR68.1	0.3	0.51	0.22
CpomGR68.2	4.73	4.07	0.03
CpomGR68.3	1.94	2.73	0
CpomGR68.4	1.02	1.2	0.33
CpomGR68.5	1.81	2.76	0.03
