# Supplementary material for: The chemosensory receptors of codling moth Cydia pomonella–expression in larvae and adults
Source: Sci Rep. 2016 Mar 23;6:23518. doi: 10.1038/srep23518 (PMC4804390; doi:10.1038/srep23518)
Supplement: Supplementary Data S18 [file srep23518-s7.xls]

## Sheet: Sheet1
Annotated GR	Male Antennae FPKM	Female Antennae FPKM	Larval Head FPKM	Identified in Larval Heads Transcriptome
CpomIR8a	255.83	278.75	1.18	YES
CpomIR25a	291.98	243.76	14.17	YES
CpomIR76b	383.41	390.48	7.74	YES
CpomIR7d	0.6	0.99	0.09
CpomIR21a	51.26	65.98	2.45	YES
CpomIR41a.1	63.12	59.17	1.14
CpomIR41a.2	14.42	18.34	0
CpomIR60a	1	1.48	0.04
CpomIR64a	13.54	11.48	3.87	YES
CpomIR75d	12.02	6.48	0.12
CpomIR75p.1	5.23	5	0.11
CpomIR75p.2	13.32	13.68	0.35	YES
CpomIR75p.3	20.84	32.07	0.08
CpomIR75q.1	19.22	30.68	0
CpomIR75q.2	159.69	192.58	0.35	YES
CpomIR87a	17.75	22.58	0
CpomIR93a	16.98	15.13	0.87	YES
CpomIR1	15.22	7.2	0
CpomIR2	4.71	2.85	0.88	YES
CpomIR3	26.25	26.22	0
CpomIR4	6.58	10.08	0
